# Supplementary material for: Direct Correlation of Surface Tension and Surface Composition of Ionic Liquid Mixtures—A Combined Vacuum Pendant Drop and Angle-Resolved X-ray Photoelectron Spectroscopy Study
Source: Molecules. 2022 Dec 5;27(23):8561. doi: 10.3390/molecules27238561 (PMC9736233; doi:10.3390/molecules27238561)
Supplement: Supplementary file 1 [file molecules-27-08561-s001.zip]

Archive with 1 entries (1 files):
- molecules-2055421-supplementary.pdf
